# Supplementary material for: The Effectiveness of Compassion Focused Therapy for the Three Flows of Compassion, Self-Criticism, and Shame in Clinical Populations: A Systematic Review
Source: Behav Sci (Basel). 2025 Jul 29;15(8):1031. doi: 10.3390/bs15081031 (PMC12382812; doi:10.3390/bs15081031)
Supplement: Supplementary file 1 [file behavsci-15-01031-s001.zip]

Archive with 1 entries (1 files):
- behavsci-3703272-supplementary.pdf
